# Supplementary material for: Screening of Almond Germplasm for Bioactive-Rich Skin Recovery and Application of Liquid Nitrogen Peeling
Source: Foods. 2026 May 11;15(10):1668. doi: 10.3390/foods15101668 (PMC13205163; doi:10.3390/foods15101668)
Supplement: Supplementary file 1 [file foods-15-01668-s001.zip]

Archive with 1 entries (1 files):
- foods-4252597-supplementary.pdf
